# Supplementary material for: Formation AgI and ZnI2 Nanocrystals in AgI-ZnI2-SiO2 Hybrid Powders
Source: Nanomaterials (Basel). 2025 Dec 13;15(24):1875. doi: 10.3390/nano15241875 (PMC12736330; doi:10.3390/nano15241875)
Supplement: Supplementary file 1 [file nanomaterials-15-01875-s001.zip]

Archive with 1 entries (1 files):
- nanomaterials-4001953-supplementary.pdf
